# Supplementary material for: YAP1 nuclear efflux and transcriptional reprograming follow membrane diminution upon VSV-G-induced cell fusion
Source: Nat Commun. 2021 Jul 23;12:4502. doi: 10.1038/s41467-021-24708-2 (PMC8302681; doi:10.1038/s41467-021-24708-2)
Supplement: Supplementary file 12 — Source Data [file 41467_2021_24708_MOESM12_ESM.xlsx]

## Sheet: Fig. 1b
Time	Donor 1			Donor 2			Receiver 1			Receiver 2			Receiver 3			Receiver 4
	Mean Fluorecence	SD	RO I= n	Mean Fluorecence	SD	RO I= n	Mean Fluorecence	SD	RO I= n	Mean Fluorecence	SD	RO I= n	Mean Fluorecence	SD	RO I= n	Mean Fluorecence	SD	RO I= n
0	254.342	1.13738	3	254.921	0.121763	3	0	0	3	0.111333	0.192835	3	0	0	3	0	0	3
0.5	254.424	0.997084	3	254.693	0.389071	3	0	0	3	5.304	8.03946	3	0	0	3	0	0	3
1	254.474	0.872378	3	254.519	0.578571	3	0	0	3	17.1687	18.9933	3	0	0	3	0	0	3
1.5	254.328	0.776838	3	253.581	1.18087	3	0.183333	0.317543	3	37.772	27.1261	3	0	0	3	0	0	3
2	250.398	2.27784	3	250.313	2.85066	3	9.06467	13.6222	3	51.984	25.6368	3	0	0	3	0	0	3
2.5	232.478	7.7707	3	244.513	5.41988	3	24.2067	31.4511	3	66.606	24.2488	3	0.00866667	0.0150111	3	0	0	3
3	205.894	10.7241	3	232.867	2.459	3	36.6233	41.2821	3	74.2213	22.0044	3	0.238	0.353344	3	0	0	3
3.5	183.338	13.7771	3	220.486	1.61628	3	50.519	42.517	3	80.1733	18.8207	3	5.84567	4.01768	3	0	0	3
4	173.545	12.2959	3	209.483	3.35539	3	62.966	41.3415	3	84.352	12.6584	3	13.922	5.56815	3	0	0	3
4.5	164.372	12.3093	3	203.499	5.2035	3	73.1303	39.0913	3	90.4583	10.9953	3	22.3033	5.90849	3	0	0	3
5	157.589	10.9043	3	196.723	5.23417	3	81.0063	33.6391	3	96.8843	9.67237	3	30.6603	7.29213	3	0	0	3
5.5	154.606	9.48101	3	192.455	4.29472	3	88.8933	31.0731	3	102.694	7.52359	3	37.438	7.68573	3	0	0	3
6	153.362	10.7448	3	186.771	6.56479	3	94.177	27.3226	3	108.519	6.50929	3	43.9257	8.59573	3	0	0	3
6.5	148.492	8.99677	3	181.454	8.83687	3	99.5827	22.9165	3	111.772	6.04055	3	48.914	8.87278	3	0	0	3
7	149.144	9.3018	3	177.196	10.2412	3	104.474	21.4029	3	116.469	5.28557	3	55.6027	9.02375	3	0	0	3
7.5	150.209	6.55007	3	173.667	9.15146	3	106.9	18.2274	3	119.088	6.10437	3	62.5807	9.62521	3	0	0	3
8	151.402	7.23462	3	169.255	9.63058	3	111.969	16.6225	3	122.616	4.94991	3	66.6667	9.78844	3	0	0	3
8.5	149.876	9.68718	3	167.044	11.453	3	113.736	15.9614	3	123.768	4.34853	3	70.383	10.5084	3	0	0	3
9	149.38	7.21376	3	164.958	13.6115	3	112.216	17.3727	3	124.842	3.97305	3	73.2097	10.9909	3	0	0	3
9.5	150.802	7.85713	3	163.975	15.7047	3	114.75	13.0541	3	128.546	4.24419	3	78.1157	9.7132	3	0	0	3
10	149.905	8.20865	3	162.388	15.1781	3	113.51	9.42516	3	130.255	4.99713	3	81.845	10.986	3	0	0	3
10.5	147.445	8.35882	3	159.107	16.5816	3	113.924	7.84656	3	131.245	6.52631	3	85.3883	8.41482	3	0	0	3
11	143.405	7.46391	3	158.156	16.5544	3	112.973	8.10637	3	131.604	7.39763	3	88.2087	6.54308	3	0	0	3
11.5	134.922	8.63378	3	156.948	15.1099	3	113.836	9.88359	3	134.433	7.46631	3	90.4097	3.83119	3	0	0	3
12	134.173	7.12165	3	157.771	16.8976	3	116.197	8.7141	3	134.995	7.13798	3	89.6973	4.59586	3	0	0	3
12.5	133.827	7.97527	3	158.097	20.0075	3	116.141	8.47544	3	138.026	7.94334	3	89.8343	5.86246	3	0	0	3
13	134.472	7.98717	3	157.424	19.2531	3	118.146	10.5909	3	137.775	6.54935	3	92.128	7.14209	3	0	0	3
13.5	139.85	13.8805	3	160.004	19.907	3	117.897	10.9837	3	138.93	7.29228	3	94.3307	8.49556	3	0	0	3
14	138.065	12.5254	3	162.14	19.2419	3	118.486	9.91579	3	139.905	8.11806	3	96.83	7.95311	3	0	0	3
14.5	137.2	13.671	3	161.071	19.5476	3	119.459	12.5346	3	139.687	8.94105	3	98.9553	5.9547	3	0	0	3
15	135.329	12.3599	3	158.834	19.4022	3	118.639	12.0192	3	140.138	10.6221	3	101.182	3.24529	3	0	0	3
15.5	138.152	14.9743	3	160.947	20.0452	3	118.725	12.5401	3	141.025	11.3666	3	102.8	2.97077	3	0	0	3
16	141.875	16.9007	3	160.282	20.5625	3	118.99	12.4008	3	141.937	11.2115	3	109.737	3.0416	3	0	0	3
16.5	140.968	14.5061	3	159.073	20.43	3	119.65	11.5125	3	141.222	11.6048	3	111.445	4.51791	3	0	0	3
17	138.382	13.7897	3	161.426	20.1635	3	120.685	13.5755	3	142.701	14.0154	3	108.455	6.10154	3	0	0	3
17.5	142.025	15.1902	3	160.301	19.8838	3	120.471	12.7042	3	141.816	15.0703	3	105.827	4.37849	3	0	0	3
18	142.008	14.7156	3	156.637	19.9296	3	119.895	13.0726	3	140.501	16.0844	3	105.717	3.10896	3	0.0033	0.00285832	3
18.5	139.883	15.7119	3	156.882	21.4429	3	119.626	12.8444	3	141.424	15.1215	3	105.83	3.34643	3	3.33333e-05	5.7735e-05	3
19	141.233	14.1247	3	156.23	21.9961	3	118.651	11.9064	3	141.003	15.0898	3	104.83	3.7288	3	0.016	0.0144222	3
19.5	140.91	14.3901	3	155.042	21.5493	3	118.001	12.3618	3	141.49	16.9159	3	105.94	2.92705	3	0.092	0.0819085	3
20	136.342	10.1421	3	153.899	21.1261	3	117.256	10.3932	3	141.137	16.2606	3	104.422	3.68499	3	0.0650333	0.0579276	3
20.5	141.736	13.4398	3	150.577	20.7574	3	116.779	9.34121	3	139.446	15.1166	3	106.482	3.57731	3	0.2319	0.230757	3
21	139.25	13.7684	3	144.64	17.7081	3	115.454	8.64556	3	139.242	12.1758	3	106.484	3.23941	3	0.828267	0.740821	3
21.5	138.382	11.7956	3	143.132	15.4454	3	116.395	7.97705	3	139.768	12.553	3	106.072	2.35819	3	1.0437	0.964376	3
22	138.484	11.7378	3	141.488	11.5445	3	115.992	8.76332	3	139.901	12.0187	3	106.341	2.3347	3	1.83487	1.59039	3
22.5	135.875	11.291	3	139.633	8.91702	3	114.821	9.7312	3	139.352	10.8334	3	103.354	2.55945	3	3.13877	2.6719	3
23	136.811	10.4092	3	138.199	9.03344	3	114.364	8.85297	3	139.026	9.70107	3	102.442	3.38807	3	4.52413	3.33309	3
23.5	133.818	11.041	3	138.904	7.32576	3	112.845	9.18618	3	140.229	8.4894	3	102.071	3.05979	3	6.26887	4.17104	3
24	131.799	11.4782	3	137.133	8.67939	3	113.064	10.5975	3	140.093	8.30441	3	100.697	3.72139	3	7.98807	4.55688	3
24.5	129.627	12.0348	3	134.819	7.16122	3	111.261	8.59631	3	139.267	7.84061	3	100.966	3.82967	3	9.85743	4.83954	3
25	129.662	13.3262	3	134.813	7.78332	3	110.721	8.44355	3	138.555	8.57986	3	100.203	3.44567	3	11.7938	5.10559	3
25.5	126.998	11.0448	3	133.083	9.31363	3	110.025	8.7859	3	139.655	7.24299	3	99.4463	3.77144	3	14.113	5.49956	3
26	121.869	11.206	3	132.046	9.45353	3	108.131	8.71403	3	137.227	6.84532	3	99.3403	3.13212	3	15.5963	5.45034	3
26.5	121.875	8.49423	3	127.46	9.56012	3	106.266	8.77963	3	135.821	5.98824	3	99.079	4.11572	3	17.0436	5.0932	3
27	118.847	9.41763	3	126.84	11.9588	3	107.131	8.35549	3	136.365	5.99679	3	99.421	3.81747	3	18.9637	4.66952	3
27.5	117.147	8.83003	3	124.664	12.2924	3	105.258	10.0188	3	134.126	6.20221	3	98.8133	5.11124	3	19.4613	4.25512	3
28	114.428	7.77496	3	124.08	12.3703	3	104.25	9.12182	3	134.403	5.21863	3	96.743	5.31254	3	21.1402	3.69404	3
28.5	109.717	4.69355	3	123.251	12.2656	3	102.934	11.1642	3	134.666	4.93843	3	95.575	6.3626	3	23.0271	3.49114	3
29	109.909	7.92515	3	122.378	12.9044	3	101.157	8.64896	3	133.552	4.25582	3	94.157	6.11245	3	24.8566	3.2418	3
29.5	106.515	4.77015	3	120.524	12.3403	3	100.291	9.54647	3	133.171	4.25394	3	91.162	8.62571	3	26.5417	2.92767	3
30	106.461	6.49585	3	121.245	13.6986	3	99.5207	10.1511	3	129.792	4.80755	3	90.276	8.80992	3	28.3689	2.55279	3
30.5	102.639	6.06798	3	118.383	14.3641	3	97.9697	9.4688	3	128.623	4.18557	3	89.0587	8.6006	3	32.2869	2.93954	3
31	101.394	3.67174	3	114.719	12.9172	3	97.262	10.5103	3	128.065	4.19108	3	87.5273	10.533	3	35.4203	2.49076	3
31.5	98.9073	4.38566	3	116.737	13.6113	3	97.1077	9.68602	3	126.535	5.19084	3	87.1107	11.8564	3	37.3921	2.94622	3
32	96.59	4.6895	3	114.822	13.1328	3	94.8293	9.12525	3	125.415	5.48126	3	87.2763	12.4745	3	38.7528	2.95525	3
32.5	95.0667	4.7476	3	113.955	11.3257	3	95.305	10.3314	3	124.726	5.0691	3	86.0647	12.2844	3	41.2863	3.14776	3
33	93.2497	3.72333	3	112.705	8.6196	3	93.159	10.7812	3	124.524	5.59047	3	85.206	12.6601	3	43.8584	3.15562	3
33.5	93.2663	3.74688	3	112.537	8.79732	3	93.9217	10.7932	3	122.53	6.16261	3	84.9347	13.1679	3	47.1147	3.10539	3
34	90.164	3.08334	3	109.185	9.56906	3	91.9313	10.4722	3	123.216	7.51907	3	84.4117	13.2605	3	49.4416	3.83949	3
34.5	91.6383	4.51734	3	107.555	9.8977	3	91.314	10.202	3	121.127	6.3446	3	84.0997	11.9665	3	53.0394	2.76654	3
35	90.3817	3.85297	3	107.298	7.44479	3	92.1957	10.5519	3	121.13	5.97393	3	83.119	11.848	3	55.2383	3.04362	3
35.5	87.639	2.85409	3	107.613	7.66107	3	90.889	9.30999	3	118.714	6.33999	3	82.3067	12.2819	3	57.9302	3.21821	3
36	85.7947	5.04382	3	106.238	6.66364	3	90.2697	9.05527	3	118.991	6.71992	3	82.0557	12.576	3	60.1744	3.10468	3
36.5	83.759	4.30067	3	106.712	5.53579	3	89.4677	9.52632	3	118.646	5.75841	3	81.8997	12.9627	3	62.1939	2.28479	3
37	83.0283	5.38571	3	106.567	5.94759	3	89.0727	9.86883	3	118.071	6.4018	3	82.415	12.6715	3	64.8794	2.13978	3
37.5	81.4683	4.8041	3	105.147	5.72941	3	89.2427	8.35828	3	117.108	6.33849	3	81.9073	11.7932	3	66.7373	2.01156	3
38	78.5803	4.4544	3	104.444	5.04803	3	89.288	10.1612	3	116.007	5.45869	3	82.841	11.7411	3	68.0132	2.13257	3
38.5	79.7613	5.90941	3	104.849	4.61518	3	89.419	9.97798	3	114.891	6.42105	3	82.6507	12.3802	3	68.6073	1.02537	3
39	77.3987	5.49832	3	104.001	4.15132	3	88.1403	10.9336	3	116.31	5.24052	3	83.5003	12.0871	3	71.0196	1.45633	3
39.5	73.1943	3.76117	3	102.479	4.99162	3	87.893	8.82058	3	114.978	4.49557	3	83.4383	11.3082	3	72.678	1.23696	3
40	74.4033	5.45916	3	101.592	3.38817	3	87.7813	8.85934	3	114.027	4.55055	3	86.3287	12.692	3	74.2809	0.954871	3
40.5	72.3077	4.56926	3	102.676	3.59991	3	88.0213	7.92538	3	112.673	4.54104	3	88.3117	12.2909	3	75.8674	1.50256	3
41	69.828	5.14221	3	100.872	4.25774	3	86.8667	9.28915	3	112.759	5.59119	3	88.7013	14.3779	3	80.0137	1.54374	3
41.5	70.102	3.81324	3	100.403	4.11127	3	86.612	9.22494	3	111.018	4.59461	3	90.3337	13.5638	3	79.7846	2.75689	3
42	70.244	5.56116	3	100.991	3.96107	3	87.437	8.58584	3	110.303	3.42159	3	92.8073	13.0591	3	81.6727	2.64799	3
42.5	69.785	4.23492	3	99.7197	3.60662	3	87.0113	9.57417	3	111.597	3.08281	3	92.7343	12.0354	3	83.3422	2.35715	3
43	67.436	6.07916	3	99.706	3.29943	3	86.7667	8.98099	3	110.76	4.51352	3	95.5067	14.7263	3	83.766	3.20468	3
43.5	66.53	5.42999	3	100.058	3.36291	3	85.898	8.56388	3	110.158	4.15723	3	97.5323	13.5813	3	84.6459	2.99113	3
44	65.17	6.19761	3	100.804	4.03866	3	85.954	9.32004	3	110.932	3.82468	3	97.1347	13.7112	3	86.5152	2.21571	3
44.5	65.076	4.8846	3	101.897	3.51336	3	86.2817	9.49914	3	109.988	2.5965	3	97.9567	14.2382	3	86.9254	3.50631	3
45	64.5283	5.53548	3	100.811	3.78312	3	86.3787	9.10056	3	110.051	2.56362	3	100.164	10.757	3	89.0391	4.02386	3
45.5	66.538	4.62115	3	103.437	2.8723	3	86.247	8.99149	3	110.028	2.79692	3	99.815	11.966	3	89.5107	3.38093	3
46	66.9287	5.09873	3	102.076	2.52324	3	85.687	9.07758	3	108.889	2.40099	3	99.089	10.1606	3	88.5005	3.25385	3
46.5	66.4797	6.23088	3	105.643	3.52988	3	86.0153	10.1515	3	110.005	1.27845	3	99.3503	9.04147	3	89.1645	3.72512	3
47	67.502	5.90062	3	105.26	3.05637	3	85.9933	8.76959	3	110.038	2.13177	3	99.695	6.85511	3	89.5009	4.31189	3
47.5	66.5907	5.28946	3	105.996	1.89845	3	85.6343	8.1257	3	110.075	4.35066	3	100.553	6.7261	3	89.2136	3.99351	3
48	69.0527	6.95391	3	107.113	1.47094	3	85.5267	9.06395	3	110.172	2.34099	3	99.991	6.00529	3	90.6287	3.67558	3
48.5	67.6043	6.17121	3	109.953	0.807616	3	84.9557	9.3707	3	111.655	2.85213	3	101.633	6.03888	3	90.4853	3.65979	3
49	70.8107	7.37544	3	107.047	1.47219	3	86.6487	10.7002	3	110.842	3.3814	3	103.029	5.93542	3	90.8866	4.32919	3
49.5	70.5727	6.19804	3	106.405	2.82845	3	85.9913	11.2107	3	112.126	3.24147	3	104.497	4.48057	3	91.363	5.10308	3
50	70.6507	4.42502	3	106.929	3.73933	3	87.4887	11.8205	3	113.447	3.15267	3	103.886	3.51508	3	91.63	6.06713	3
50.5	70.1627	4.92847	3	108.247	3.64646	3	87.7333	9.33534	3	111.377	3.28397	3	104.021	3.05714	3	92.5208	7.0466	3
51	71.2343	5.01972	3	106.477	2.67281	3	88.953	10.7472	3	112.786	1.87421	3	105.826	4.45944	3	90.8825	6.44442	3
51.5	70.353	6.50935	3	107.328	3.03789	3	90.034	11.2105	3	113.176	3.52761	3	106.866	6.01956	3	92.1882	8.20613	3
52	72.0707	6.43208	3	109.544	4.45089	3	90.2267	10.2826	3	113.765	4.19253	3	108.306	6.40009	3	91.2956	7.82183	3
52.5	72.4093	5.93328	3	109.355	4.15378	3	91.251	10.3445	3	115.669	1.17518	3	107.104	5.30032	3	92.2626	8.37716	3
53	72.4497	6.96277	3	107.484	3.30332	3	89.7947	10.9277	3	115.077	3.47643	3	108.314	6.5875	3	91.938	8.94737	3
53.5	73.5197	3.82802	3	107.198	1.95781	3	90.8307	11.5815	3	114.537	3.62102	3	109.341	4.38872	3	91.8282	8.2332	3
54	74.649	4.46597	3	109.945	3.45296	3	91.772	11.3932	3	116.059	2.37103	3	109.489	6.21672	3	91.3084	8.62828	3
54.5	75.2117	4.58342	3	110.228	4.10586	3	91.326	10.0636	3	116.17	3.19903	3	110.666	7.1835	3	91.5132	10.2515	3
55	75.093	4.18762	3	110.355	3.60729	3	92.3087	12.0981	3	117.709	3.97787	3	110.534	6.43555	3	91.39	10.9618	3
55.5	74.837	3.59211	3	109.513	2.29257	3	93.0147	11.2576	3	117.887	2.40389	3	110.712	7.86322	3	91.5681	9.84863	3
56	76.071	4.35321	3	107.872	0.843642	3	94.265	12.1662	3	119.346	3.47375	3	111.994	7.58978	3	90.6814	10.1359	3
56.5	78.556	4.99905	3	106.158	1.60179	3	93.277	11.502	3	118.367	4.62998	3	112.971	8.26537	3	91.0374	10.5144	3
57	78.459	3.19279	3	106.048	2.49373	3	94.4783	11.5663	3	120.192	3.74522	3	112.601	7.19398	3	90.9357	10.6208	3
57.5	79.4877	4.41375	3	106.376	3.33635	3	94.6593	11.8751	3	121.523	5.05485	3	113.246	6.85604	3	91.1986	12.9759	3
58	81.0047	4.68339	3	109.649	0.821322	3	96.426	10.8663	3	121.095	3.4932	3	115.32	7.33552	3	89.2702	12.0613	3
58.5	79.9047	2.93612	3	110.752	1.18553	3	97.0553	11.2161	3	123.196	4.4937	3	117.221	5.47842	3	89.3164	13.0382	3
59	81.1917	2.47046	3	112.179	1.4609	3	97.4403	9.92066	3	122.778	3.8936	3	117.112	6.01092	3	88.2189	11.666	3
59.5	82.2787	2.51076	3	112.844	2.38932	3	97.6133	10.575	3	123.414	3.03431	3	117.735	4.95865	3	89.7008	13.2226	3

## Sheet: Fig. 1f
		% P21 positive nuclei
	Non-fused		Fused			Table Analyzed	% P21 positive nuclei
	sample 1	30	sample 1	100
	sample 2	25	sample 2	100		Column B	Fused
	sample 3	33.3333	sample 3	50		vs.	vs.
	sample 4	50	sample 4	100		Column A	Non-fused
	sample 5	60	sample 5	50
	sample 6	20	sample 6	100		Unpaired t test
	sample 7	12.5	sample 7	100		P value	<0.0001
	sample 8	33.3333	sample 8	100		P value summary	****
	sample 9	42.8571	sample 9	100		Significantly different (P < 0.05)?	Yes
	sample 10	80	sample 10	100		One- or two-tailed P value?	Two-tailed
	sample 11	50	sample 11	100		t, df	t=4.806 df=59
	sample 12	66.6667	sample 12	100
	sample 13	25	sample 13	100		How big is the difference?
	sample 14	66.6667	sample 14	100		Mean ± SEM of column A	38.66 ± 4.271, n=27
	sample 15	25	sample 15	50		Mean ± SEM of column B	77.94 ± 6.438, n=34
	sample 16	28.5714	sample 16	0		Difference between means	39.29 ± 8.174
	sample 17	14.2857	sample 17	100		95% confidence interval	22.93 to 55.64
	sample 18	42.8571	sample 18	0		R squared (eta squared)	0.2814
	sample 19	40	sample 19	100
	sample 20	100	sample 20	100		F test to compare variances
	sample 21	40	sample 21	100		F, DFn, Dfd	2.861, 33, 26
	sample 22	14.2857	sample 22	100		P value	0.0073
	sample 23	50	sample 23	66.6667		P value summary	**
	sample 24	40	sample 24	0		Significantly different (P < 0.05)?	Yes
	sample 25	20	sample 25	0
	sample 26	33.3333	sample 26	100
	sample 27	0	sample 27	0
			sample 28	100
			sample 29	100
			sample 30	100
			sample 31	100
			sample 32	100
			sample 33	100
			sample 34	33.3333

## Sheet: Fig. 1g
		CDKN1A expression fold change			Table Analyzed	CDKN1A expression fold change
		Control	Fused		Column B	Fused
		1.17773	1.58008		vs.	vs.
		0.785536	1.27507		Column A	Control
		1.07177	1.50525
					Unpaired t test
					P value	0.0412
					P value summary	*
					Significantly different (P < 0.05)?	Yes
					One- or two-tailed P value?	Two-tailed
					t, df	t=2.969 df=4
					How big is the difference?
					Mean ± SEM of column A	1.012 ± 0.1171, n=3
					Mean ± SEM of column B	1.453 ± 0.09178, n=3
					Difference between means	0.4418 ± 0.1488
					95% confidence interval	0.02863 to 0.8549
					R squared (eta squared)	0.6878
					F test to compare variances
					F, DFn, Dfd	1.629, 2, 2
					P value	0.7608
					P value summary	ns
					Significantly different (P < 0.05)?	No

## Sheet: Fig. 1h
		% pH3 positive nuclei
	Non-fused		Fused			Table Analyzed	% pH3 positive nuclei
	sample 1	10	sample 1	0
	sample 2	0	sample 2	0		Column B	Fused
	sample 3	0	sample 3	0		vs.	vs.
	sample 4	50	sample 4	0		Column A	Non-fused
	sample 5	14.2857	sample 5	0
	sample 6	50	sample 6	0		Unpaired t test
	sample 7	14.2857	sample 7	0		P value	0.0279
	sample 8	18.1818	sample 8	0		P value summary	**
	sample 9	11.1111	sample 9	0		Significantly different (P < 0.05)?	Yes
	sample 10	0	sample 10	0		One- or two-tailed P value?	Two-tailed
	sample 11	0	sample 11	0		t, df	t=2.251 df=62
	sample 12	100	sample 12	0
	sample 13	0	sample 13	50		How big is the difference?
	sample 14	10	sample 14	0		Mean ± SEM of column A	15.79 ± 4.534, n=27
	sample 15	20	sample 15	0		Mean ± SEM of column B	4.054 ± 2.988, n=37
	sample 16	50	sample 16	0		Difference between means	-11.74 ± 5.215
	sample 17	28.5714	sample 17	0		95% confidence interval	-22.17 to -1.314
	sample 18	0	sample 18	0		R squared (eta squared)	0.07555
	sample 19	0	sample 19	0
	sample 20	0	sample 20	0		F test to compare variances
	sample 21	0	sample 21	0		F, DFn, Dfd	1.68, 26, 36
	sample 22	0	sample 22	0		P value	0.1482
	sample 23	0	sample 23	0		P value summary	ns
	sample 24	33.3333	sample 24	0		Significantly different (P < 0.05)?	No
	sample 25	16.6667	sample 25	0
	sample 26	0	sample 26	0
	sample 27	0	sample 27	0
			sample 28	0
			sample 29	100
			sample 30	0
			sample 31	0
			sample 32	0
			sample 33	0
			sample 34	0
			sample 35	0
			sample 36	0
			sample 37	0

## Sheet: Fig. 3a
					FPKM
			Control 1	Control 2	Control 3	Control 4	Fused 1	Fused 2	Fused 3	Fused 4
		TGFB2	11.4	11.71	13.33	14.66	7.86	7.18	8.1	5.78
		CCNE1	3.17	3.23	3.36	4.25	1.87	2.09	1.64	2.2
		BCL2L1	10.15	9.78	10.49	10.69	5.88	7.2	7.49	6.13
		CYR61	13.25	13.23	11.69	11.51	8.24	9.15	8.71	7.98
		CTGF	6.98	6.5	6.06	6.2	5.14	4.11	4.62	4.03
		TGFBR2	54.45	50.44	52.92	53.29	41.82	43.46	41.31	41.14
		CDC20	53.62	52.7	50.16	56.53	41.88	40.63	45.41	41.36
		AJUBA	30.66	29.43	27.17	29.57	22.16	23.26	24.68	24.71
		MYC	75.38	72.17	72.18	68.88	59.93	62.52	61.84	63.36
		CCND1	205.68	198.12	186.04	195.29	177.79	168.35	167.53	172.74
		DIAPH1	19.18	17.05	17.05	19.32	18.04	18.26	17.97	16.55
		IQGAP1	78.49	86.59	79.74	87.49	92.26	90.01	90.42	89.2

## Sheet: Fig. 3b
						Downregulated YAP1 genes
					FPKM (FOLD CHANGE)
			CCND1	MYC	AJUBA	CDC20	TGFBR2	CTGF	CYR61	BCL2L1	CCNE1	TGFB2
		Fused 1	0.905786	0.830602	0.758709	0.786442	0.792421	0.798757	0.663446	0.572124	0.533904	0.615264
		Fused 2	0.857692	0.866498	0.796371	0.762969	0.823496	0.638695	0.736715	0.700559	0.596717	0.562035
		Fused 3	0.853515	0.857074	0.844988	0.85273	0.782757	0.717949	0.701288	0.728776	0.468237	0.634051
		Fused 4	0.880058	0.87814	0.846016	0.776677	0.779536	0.626263	0.642512	0.596449	0.628123	0.452446
		AVG	0.874263	0.858078	0.811521	0.794704	0.794552	0.695416	0.68599	0.649477	0.556745	0.565949
		STD	0.0240304	0.0202429	0.0421448	0.0398637	0.0200575	0.079972	0.0416558	0.0767971	0.0708234	0.0815844
					% Reduction in Expression (calculated from FPKM (FOLD CHANGE))
			CCND1	MYC	AJUBA	CDC20	TGFBR2	CTGF	CYR61	BCL2L1	CCNE1	TGFB2
		Fused 1	9.42137	16.9398	24.1291	21.3558	20.7579	20.1243	33.6554	42.7876	46.6096	38.4736
		Fused 2	14.2308	13.3502	20.3629	23.7031	17.6504	36.1305	26.3285	29.9441	40.3283	43.7965
		Fused 3	14.6485	14.2926	15.5012	14.727	21.7243	28.2051	29.8712	27.1224	53.1763	36.5949
		Fused 4	11.9942	12.186	15.3984	22.3323	22.0464	37.3737	35.7488	40.3551	37.1877	54.7554
		AVG	12.5737	14.1922	18.8479	20.5296	20.5448	30.4584	31.401	35.0523	44.3255	43.4051
		STD	2.40304	2.02429	4.21448	3.98637	2.00575	7.9972	4.16558	7.67971	7.08234	8.15844

## Sheet: Fig. 3d, Top
Gray mean intensity							SUM-159 (YAP1)
		Pre-Fused				48 Hr				72 Hr				96 Hr
	Nuclear	Cytoplasm	N/Cyt		Nuclear	Cytoplasm	N/Cyt		Nuclear	Cytoplasm	N/Cyt		Nuclear	Cytoplasm	N/Cyt
	51.0103	36.15	1.41107		56.6958	54.08	1.04837		66.4688	45.17	1.47152		0.728257	0.75	0.97101
	37.9786	29.4	1.29179		69.2018	41.07	1.68497		12.7306	14.94	0.852118		37.1762	52.29	0.710961
	205.7	75.69	2.71766		40.9388	52.9	0.773891		35.6036	46.17	0.771142		28.7282	42.49	0.676117
	85.3701	30.29	2.81842		26.3524	29.18	0.903098		40.2309	43.68	0.921036		41.1602	42.87	0.960116
	271.791	48.74	5.57635		27.7942	28.78	0.965747		49.1877	60.63	0.811276		14.8312	58.75	0.252445
	121.897	66.34	1.83746		16.6639	25.65	0.649665		51.1965	48.22	1.06173		67.9899	60.21	1.12921
	80.8174	53.53	1.50976		58.6191	87.48	0.670086		70.9788	48.11	1.47534		31.6313	37.05	0.853746
	125.59	44.53	2.82035		25.8159	44.4	0.581439		63.7231	49.52	1.28681		29.5158	35.81	0.824233
	67.6782	33.58	2.01543		8.0999	14.7	0.551014		59.1478	46.26	1.27859		20.1803	37.06	0.544532
	20.7969	18.24	1.14018		60.7676	49.81	1.21999		37.9664	51.88	0.731812		10.9261	51.71	0.211295
	108.995	56.5	1.92911		23.3861	29.18	0.801443		30.5078	63.51	0.480362		32.0281	52.49	0.610175
	66.063	56.59	1.1674		108.251	78.1	1.38606		11.9222	28.41	0.419647		25.9338	31.2	0.831212
	35.8473	21.07	1.70135		27.5646	48.21	0.571761		51.0908	61.42	0.831826		23.1116	59.76	0.38674
	67.7173	50.92	1.32988		11.1371	22.2	0.501671		31.1631	24.09	1.29361		37.1037	30.66	1.21017
	141.11	66.95	2.10769		83.2856	37.27	2.23466		34.1013	55.08	0.619124		14.7361	34.85	0.422844
	177	35.91	4.929		20.2499	24.54	0.825178		32.4063	46.01	0.704332		16.9234	33.05	0.512053
	96.816	30.46	3.17846		43.7934	86.12	0.508516		6.89216	39.16	0.176		79.3541	58.07	1.36652
	39.4459	24.84	1.588		18.6996	31.3	0.597431		54.2553	55.25	0.981997		18.4165	53.85	0.341996
	81.0849	50.46	1.60692		137.693	80.42	1.71217		73.1283	48.63	1.50377		66.0659	44.78	1.47534
	88.7291	50.54	1.75562		21.104	30.32	0.696041		48.5663	52.62	0.922964		31.3057	46.7	0.670358
	83.9756	45.51	1.84521						36.0605	36.77	0.980704		18.8056	30.81	0.610372
	54.3409	28.48	1.90804										43.1721	44.64	0.967117
	82.8839	49.34	1.67985										38.6644	34.64	1.11618
	26.7246	23.88	1.11912										27.2993	28.06	0.972892
	25.3926	16.07	1.58012										96.2717	45.19	2.13038
	194.193	64.52	3.00981
					Table Analyzed	SUM-159		Table Analyzed	SUM-159		Table Analyzed	SUM-159		Table Analyzed	SUM-159		Table Analyzed	SUM-159
					Column G	48 Hr		Column H	72 Hr		Column I	96 Hr		Column I	96 Hr		Column H	72 Hr
					vs.	vs.		vs.	vs.		vs.	vs.		vs.	vs.		vs.	vs.
					Column F	Pre-Fused		Column F	Pre-Fused		Column F	Pre-Fused		Column H	72 Hr		Column G	48 Hr
					Unpaired t test			Unpaired t test			Unpaired t test			Unpaired t test			Unpaired t test
					P value	<0.0001		P value	<0.0001		P value	<0.0001		P value	0.3944		P value	0.9278
					P value summary	****		P value summary	****		P value summary	****		P value summary	ns		P value summary	ns
					Significantly different (P < 0.05)?	Yes		Significantly different (P < 0.05)?	Yes		Significantly different (P < 0.05)?	Yes		Significantly different (P < 0.05)?	No		Significantly different (P < 0.05)?	No
					One- or two-tailed P value?	Two-tailed		One- or two-tailed P value?	Two-tailed		One- or two-tailed P value?	Two-tailed		One- or two-tailed P value?	Two-tailed		One- or two-tailed P value?	Two-tailed
					t, df	t=4.563 df=44		t, df	t=4.848 df=45		t, df	t=5.589 df=49		t, df	t=0.86 df=44		t, df	t=0.09116 df=39
					How big is the difference?			How big is the difference?			How big is the difference?			How big is the difference?			How big is the difference?
					Mean ± SEM of column F	2.137 ± 0.2138, n=26		Mean ± SEM of column F	2.137 ± 0.2138, n=26		Mean ± SEM of column F	2.137 ± 0.2138, n=26		Mean ± SEM of column H	0.9322 ± 0.07863, n=21		Mean ± SEM of column G	0.9442 ± 0.1064, n=20
					Mean ± SEM of column G	0.9442 ± 0.1064, n=20		Mean ± SEM of column H	0.9322 ± 0.07863, n=21		Mean ± SEM of column I	0.8303 ± 0.08609, n=25		Mean ± SEM of column I	0.8303 ± 0.08609, n=25		Mean ± SEM of column H	0.9322 ± 0.07863, n=21
					Difference between means	-1.193 ± 0.2615		Difference between means	-1.205 ± 0.2486		Difference between means	-1.307 ± 0.2339		Difference between means	-0.1019 ± 0.1184		Difference between means	-0.01198 ± 0.1314
					95% confidence interval	-1.72 to -0.6662		95% confidence interval	-1.706 to -0.7045		95% confidence interval	-1.777 to -0.8371		95% confidence interval	-0.3405 to 0.1368		95% confidence interval	-0.2779 to 0.2539
					R squared (eta squared)	0.3212		R squared (eta squared)	0.3431		R squared (eta squared)	0.3893		R squared (eta squared)	0.01653		R squared (eta squared)	0.000213
					F test to compare variances			F test to compare variances			F test to compare variances			F test to compare variances			F test to compare variances
					F, DFn, Dfd	5.245, 25, 19		F, DFn, Dfd	9.156, 25, 20		F, DFn, Dfd	6.415, 25, 24		F, DFn, Dfd	1.427, 24, 20		F, DFn, Dfd	1.746, 19, 20
					P value	0.0005		P value	<0.0001		P value	<0.0001		P value	0.4226		P value	0.2251
					P value summary	***		P value summary	****		P value summary	****		P value summary	ns		P value summary	ns
					Significantly different (P < 0.05)?	Yes		Significantly different (P < 0.05)?	Yes		Significantly different (P < 0.05)?	Yes		Significantly different (P < 0.05)?	No		Significantly different (P < 0.05)?	No

## Sheet: Fig. 3d, bottom
Gray mean intensity							Human Trophoblast (YAP1)
		Pre-Fused				48 Hr				72 Hr				96 Hr
	Nuclear	Cytoplasm	N/Cyt		Nuclear	Cytoplasm	N/Cyt		Nuclear	Cytoplasm	N/Cyt		Nuclear	Cytoplasm	N/Cyt
	154.151	88.04	1.75092		24.8587	58.9	0.422049		25.5397	25.54	0.999989		8.37043	28.93	0.289334
	56.5294	42.23	1.33861		28.0747	58.13	0.482964		19.2177	37.71	0.509619		32.7797	39.77	0.824233
	36.8265	33.1	1.11258		57.6173	68.04	0.846815		12.3526	21.56	0.572941		32.7272	26.81	1.22071
	34.3788	30.9	1.11258		51.8366	56.08	0.924332		20.0564	39.91	0.502541		23.6663	45.32	0.522205
	40.5702	31.4	1.29204		39.1525	38.09	1.02789		13.5731	31.59	0.429665		29.051	47.38	0.613149
	59.9237	37.33	1.60524		58.4457	56.87	1.02771		13.7816	30.62	0.450086		25.319	36.65	0.690833
	83.3353	55.25	1.50833		37.5726	60.92	0.616753		32.903	34.07	0.965747		30.2883	41.97	0.721666
	33.4109	30.03	1.11258		31.1195	40.46	0.769142		26.8672	29.75	0.903098		12.8457	23.81	0.53951
	133.705	72.32	1.8488		51.8798	47.95	1.08196		33.2513	40.2	0.827148		16.6209	27.32	0.60838
	150.359	53.48	2.8115		4.54669	33.3	0.136537		60.481	35.89	1.68518		1.89608	10.74	0.176544
	75.5754	47.42	1.59374		58.4088	39.59	1.47534		23.671	20.3	1.16606		3.89533	11.59	0.336094
	109.336	56.7	1.92833		142.416	66.85	2.13038		27.1515	29.64	0.916041		18.5858	26.32	0.706149
	64.3963	57.88	1.11258		65.1283	44.41	1.46652		73.9372	50.47	1.46497		32.1573	37.79	0.850946
	106.612	63.43	1.68079		56.9239	44.14	1.28962		17.4247	31.86	0.546914		17.7334	18.19	0.974897
	156.409	74.76	2.09215		78.5096	65.54	1.19789		22.0541	36.93	0.597185		20.4665	52.5	0.389839
	44.515	38.86	1.14552		36.4964	44.14	0.826833		32.0006	30.53	1.04817		10.2109	48.44	0.210794
	221.782	78.69	2.81842		40.6082	50.16	0.809573		18.4843	31.83	0.580719		38.4732	37.75	1.01916
	92.1855	33.78	2.729		28.4171	38.72	0.733912		18.1231	22.54	0.804044		27.0887	33.81	0.801204
	18.8272	11.98	1.57155		77.3034	78.72	0.982004		32.7898	42.64	0.76899		31.6076	30.71	1.02923
	85.4258	50.22	1.70103										37.2261	38.87	0.957707
	78.6412	42.81	1.83698
	73.3336	62.34	1.17635		Table Analyzed	Human_placenta_cells			Table Analyzed	Human_placenta_cells			Table Analyzed	Human_placenta_cells			Table Analyzed	Human_placenta_cells
	116.402	57.95	2.00866
	48.5494	47.83	1.01504		Column D	96 Hr			Column C	72 Hr			Column B	48 Hr			Column C	72 Hr
	79.2938	71.27	1.11258		vs.	vs.			vs.	vs.			vs.	vs.			vs.	vs.
	68.219	48.98	1.39279		Column A	Pre-Fused			Column A	Pre-Fused			Column A	Pre-Fused			Column B	48 Hr
	29.1531	34.47	0.845753
					Unpaired t test				Unpaired t test				Unpaired t test				Unpaired t test
					P value	<0.0001			P value	<0.0001			P value	0.0001			P value	0.312
					P value summary	****			P value summary	****			P value summary	***			P value summary	ns
					Significantly different (P < 0.05)?	Yes			Significantly different (P < 0.05)?	Yes			Significantly different (P < 0.05)?	Yes			Significantly different (P < 0.05)?	No
					One- or two-tailed P value?	Two-tailed			One- or two-tailed P value?	Two-tailed			One- or two-tailed P value?	Two-tailed			One- or two-tailed P value?	Two-tailed
					t, df	t=6.939 df=45			t, df	t=5.492 df=44			t, df	t=4.258 df=44			t, df	t=1.025 df=36
					How big is the difference?				How big is the difference?				How big is the difference?				How big is the difference?
					Mean ± SEM of column A	1.602 ± 0.1041, n=27			Mean ± SEM of column A	1.602 ± 0.1041, n=27			Mean ± SEM of column A	1.602 ± 0.1041, n=27			Mean ± SEM of column B	0.9604 ± 0.1017, n=19
					Mean ± SEM of column D	0.6741 ± 0.06575, n=20			Mean ± SEM of column C	0.8284 ± 0.07904, n=19			Mean ± SEM of column B	0.9604 ± 0.1017, n=19			Mean ± SEM of column C	0.8284 ± 0.07904, n=19
					Difference between means	-0.9279 ± 0.1337			Difference between means	-0.7736 ± 0.1409			Difference between means	-0.6416 ± 0.1507			Difference between means	-0.1321 ± 0.1288
					95% confidence interval	-1.197 to -0.6586			95% confidence interval	-1.058 to -0.4897			95% confidence interval	-0.9452 to -0.3379			95% confidence interval	-0.3933 to 0.1291
					R squared (eta squared)	0.5169			R squared (eta squared)	0.4067			R squared (eta squared)	0.2919			R squared (eta squared)	0.02838
					F test to compare variances				F test to compare variances				F test to compare variances				F test to compare variances
					F, DFn, Dfd	3.381, 26, 19			F, DFn, Dfd	2.463, 26, 18			F, DFn, Dfd	1.488, 26, 18			F, DFn, Dfd	1.655, 18, 18
					P value	0.0082			P value	0.0517			P value	0.3863			P value	0.2942
					P value summary	**			P value summary	ns			P value summary	ns			P value summary	ns
					Significantly different (P < 0.05)?	Yes			Significantly different (P < 0.05)?	No			Significantly different (P < 0.05)?	No			Significantly different (P < 0.05)?	No

## Sheet: Fig. 3f
Gray mean intensity			Growth Medium (Non-Fused)				Differentiation Medium (Fused)
										Table Analyzed	C2C12
		Nuclear	Cytoplasm	N/Cyt		Nuclear	Cytoplasm	N/Cyt
		62.1706	45.38	1.37		14.9691	36.51	0.41		Column G	Growth Medium (Non-Fused)
		33.9416	38.57	0.88		18.9468	52.63	0.36		vs.	vs.
		89.286	38.82	2.3		66.8304	43.68	1.53		Column F	Differentiation Medium (Fused)
		44.496	43.2	1.03		11.3429	36.59	0.31
		50.3114	47.02	1.07		15.2577	56.51	0.27		Unpaired t test
		41.736	37.6	1.11		47.73	47.73	1		P value	<0.0001
		76.728	33.36	2.3		35.7732	47.07	0.76		P value summary	****
		70.1178	50.81	1.38		10.8425	43.37	0.25		Significantly different (P < 0.05)?	Yes
		59.867	45.7	1.31		38.0836	50.11	0.76		One- or two-tailed P value?	Two-tailed
		33.74	48.2	0.7		29.0895	52.89	0.55		t, df	t=5.59 df=50
		37.453	27.95	1.34		41.955	55.94	0.75
		46.221	49.7	0.93		22.536	46.95	0.48		How big is the difference?
		69.4254	44.22	1.57		38.046	74.6	0.51		Mean ± SEM of column F	0.6678 ± 0.07573, n=27
		76.864	48.04	1.6		55.9746	46.26	1.21		Mean ± SEM of column G	1.308 ± 0.08658, n=25
		50.2208	42.56	1.18		36.9265	56.81	0.65		Difference between means	0.6406 ± 0.1146
		19.17	35.5	0.54		85.778	61.27	1.4		95% confidence interval	0.4104 to 0.8708
		62.664	37.3	1.68		72.985	66.35	1.1		R squared (eta squared)	0.3846
		65.286	48.36	1.35		6.0879	28.99	0.21
		64.4182	41.83	1.54		8.76	58.4	0.15		F test to compare variances
		41.4904	33.46	1.24		24.1248	28.72	0.84		F, DFn, Dfd	1.21, 24, 26
		49.1	39.28	1.25		50.61	33.74	1.5		P value	0.6331
		27.7326	44.73	0.62		37.5472	60.56	0.62		P value summary	ns
		85.05	60.75	1.4		11.868	27.6	0.43		Significantly different (P < 0.05)?	No
		71.0892	56.42	1.26		14.7072	45.96	0.32
		65.4544	37.19	1.76		22.4096	47.68	0.47
						16.8264	31.16	0.54
						26.481	40.74	0.65

## Sheet: Fig. 4c
	Untreated				+ PitStop2				Table Analyzed	Surface Area (μm2)
	Surface Area (μm2)		%		Surface Area (μm2)		%
	Pre-Fusion	Post-Fusion	Change		Pre-Fusion	Post-Fusion	Change		Column B	Pitstop2
	10951.3	9706.65	-11.3653		8264.71	5987.22	-27.5568		vs.	vs.
	11051.9	10000.1	-9.51692		9837.78	9704.57	-1.35407		Column A	Untreated
	10211.9	9878.71	-3.26276		12438.6	14339.6	15.2831
	10290.5	7855.69	-23.6608		9313.86	8126.02	-12.7535		Unpaired t test
	11283.4	10406.7	-7.76982		11166.8	9615.68	-13.8905		P value	0.0004
	4333.78	3310.31	-23.6161		6280.82	11240.6	78.9671		P value summary	***
	4687.34	4233.99	-9.6718		13724.8	11676.4	-14.9248		Significantly different (P < 0.05)?	Yes
	11617.7	9592.4	-17.4329		4522.18	4332.81	-4.18758		One- or two-tailed P value?	Two-tailed
	8327.9	7554.16	-9.29094		14920.7	13875.3	-7.00637		t, df	t=3.734 df=65
	9948.45	8594.99	-13.6047		27936.6	30246.1	8.26693
	12221.2	10065.5	-17.639		14569.4	14556	-0.0919736		How big is the difference?
	17593.2	11753.7	-33.1918		14648.3	14497.4	-1.03015		Mean ± SEM of column A	-14.81 ± 1.723, n=38
	9169.06	6944.44	-24.2622		11051.3	10088.6	-8.71119		Mean ± SEM of column B	-1.522 ± 3.395, n=29
	11772.9	10586.4	-10.0782		12902.7	13999.4	8.49977		Difference between means	13.28 ± 3.558
	9561.76	9142.37	-4.38612		17125.7	13945.8	-18.568		95% confidence interval	6.178 to 20.39
	12982.4	10940	-15.7321		4507.13	4385	-2.70971		R squared (eta squared)	0.1766
	12763.2	7900.29	-38.101		12964.6	10988.1	-15.2454
	13419.8	11703.9	-12.7863		11175.9	10059.5	-9.98935		F test to compare variances
	12078.3	12132.9	0.45205		9194.62	8982.66	-2.30526		F, DFn, Dfd	2.965, 28, 37
	7870.69	7735.48	-1.71789		10614.1	10503.7	-1.04013		P value	0.0022
	13347.7	10797.4	-19.1067		11346.2	10197.9	-10.1206		P value summary	**
	11098.3	10960	-1.24614		19047.4	21675.7	13.7987		Significantly different (P < 0.05)?	Yes
	13915.1	11792.4	-15.2547		14002.9	11860.6	-15.299
	8354.04	7386.31	-11.584		9759.8	9834.94	0.769893
	14664.7	14266.3	-2.71673		10165.7	9989.36	-1.73466
	10273.5	8417.47	-18.0662		14948.3	14097.7	-5.69028
	13294.6	11823.2	-11.0677		27795.1	26714	-3.88953
	15167	14666.7	-3.29861		10674.9	10701.9	0.25293
	13289.6	8540.6	-35.7347		11470.8	12485.1	8.84245
	12549.4	11396.9	-9.18371
	16180.3	9394.56	-41.9383
	20245.5	14330.7	-29.2154
	31936.1	29926.6	-6.29225
	22889.6	19432.9	-15.1016
	12090	9151.16	-24.308
	19759.1	18800.3	-4.85245
	19065	15960.6	-16.2832
	14328.4	12790.3	-10.7346

[truncated: 21 more sheets: Fig. 4d, Fig. 4g, Fig. 5b, Fig. 5d, Fig. 5e, Fig. 6d, Fig. 6e, Fig. 7a, Fig. 7b, Fig. 7d, Fig. 7e, Fig. 7f, Fig. 7h, Fig. 7j, Fig. 7k, Supp. Fig. 3c, Supp. Fig. 5b, Supp. Fig. 7b, Top, Supp. Fig. 7b, Bottom, Supp. Fig. 9a …]
